# Supplementary material for: Comparative single-cell landscape of immune cells in human livers affected HBV and non-viral cirrhosis
Source: Front Med (Lausanne). 2026 Feb 20;12:1708675. doi: 10.3389/fmed.2025.1708675 (PMC12971635; doi:10.3389/fmed.2025.1708675)
Supplement: Supplementary file 1 [file Table_1.xlsx]

## Sheet: Sheet1
Table S1. Clinical Information
Dataset	RPRJNA833766	RPRJNA833766	RPRJNA833766	RPRJNA833766
Groups	Healthy	Healthy	HBV Cirrhosis	HBV Cirrhosis
Patient ID	Healthy liver 1	Healthy liver 2	HBV cirrhosis1	HBV cirrhosis2
Age(yrs)	19	63	55	47
Gender	Male	Male	Male	Female
White cell count(x10^9/l)	9.24	14.7	6.65	4.93
Red blood cell count(x10^12/l)	4.69	3.58	5.15	3.48
Hemoglobin(g/l)	136	110	166	115
Hematocrit(%)	41	33.4	47.1	33.2
Platelets(x10^9/l)	151	171	164	63
Prothrombin time(sec)	13.5	15.8	12.2	11.2
Prothrombin activity(%)	62.1	51.4	69.4	96.3
Hepatitis B virus surface antigen(IU/ml)	0	0.02	>250	＞250
Blood urea nitrogen(umol/l)	4.99	7.66	4.5	7.29
Creatinine(umol/l)	55	69.9	78.2	30.5
Uric acid(umol/l)	126.6	282.4	288.8	165.7
Glucose(umol/l)	6.78	4.47	4.67	6.92
Ca(umol/l)	1.9	1.72	2.09	2.16
P(umol/l)	1.57	0.7	0.95	0.94
K(umol/l)	3.78	3.35	3.76	0.68
Na(umol/l)	134.5	138.3	141.8	135.8
Cl(umol/l)	99.7	111	105.4	105.2
ALT(U/l）	27.5	42	91.2	117.7
AST(U/l）	19.1	66	28.7	65.1
Total protein	55.1	40	61.8	51.7
Albumin	38.8	40.1	39.2	36.1
GGT	34.1	17	71.6	161.1
Total bilirubin(μmol/L)	18.9	13.52	10.02	45.62
Conjugated bilirubin(μmol/L)	5.5	0	2.89	0
Unconjugated bilirubin(μmol/L)	13.4	10.5	7.31	24.66
